# Supplementary material for: Indexing of grazing-incidence X-ray diffraction patterns: the case of fibre-textured thin films
Source: Acta Crystallogr A Found Adv. 2018 Jul 5;74(Pt 4):373–87. doi: 10.1107/S2053273318006629 (PMC6038360; doi:10.1107/S2053273318006629)
Supplement: Supplementary file 1 [file a-74-00373-sup1.cif]

##############################################################################
#                                                                            #
# This CIF contains the data in a paper accepted for publication in          #
# Acta Crystallographica Section A. It conforms to the requirements of       #
# Notes for Authors for Acta Crystallographica Section A, and has been       #
# peer reviewed under the auspices of the IUCr Commission on Journals.       #
#                                                                            #
# Full details of the Crystallographic Information File format               #
# are given in the paper "The Crystallographic Information File (CIF):       #
# a New Standard Archive File for Crystallography" by S. R. Hall, F. H.      #
# Allen and I. D. Brown [Acta Cryst. (1991), A47, 655-685].                  #
#                                                                            #
# The current version of the core CIF dictionary is obtainable from          #
# ftp://ftp.iucr.org/pub/cif_core.dic.                                       #
#                                                                            #
# Software is freely available for graphical display of the structure(s)     #
# in this CIF. For information consult the CIF software page                 #
# http://www.iucr.org/resources/cif/software.                                #
#                                                                            #
# This file may be used for bona fide research purposes within the           #
# scientific community so long as proper attribution is given to the journal # 
# article from which it was obtained.                                        #
#                                                                            #
##############################################################################
data_Pentacenequinone
_journal_date_recd_electronic     2018-02-07
_journal_date_accepted     2018-04-30
_journal_name_full     'Acta Crystallographica, Section A'
_journal_year     2018
_journal_volume     74
_journal_issue      4
_journal_page_first     373
_journal_page_last     387
_journal_paper_category     FA
_journal_paper_doi     10.1107/S2053273318006629
_journal_coeditor_code     WO5026
_publ_contact_author_name     'Josef Simbrunner'
_publ_contact_author_address
;
Department of Neuroradiology
Vascular and Interventional Radiology
Medical University Graz
Auenbruggerplatz 9
Graz 8036
Austria
;
_publ_contact_author_email     josef.simbrunner@medunigraz.at
_publ_contact_author_phone     ?
_publ_section_title
;
Indexation of grazing-incidence X-ray diffraction patterns: the case of
fibre-textured thin films
;
loop_
    _publ_author_name
    _publ_author_address
    'Simbrunner, Clemens'
;
E + E Elektronik Ges.m.b.H.
Langwiesen 7
Engerwitzdorf 4209
Austria
;
    'Schrode, Benedikt'
;
Institute of Solid State Physics
Graz University of Technology
Petersgasse 16
Graz 8010
Austria
;
    'R\"othel, Christian'
;
Institute of Solid State Physics
Graz University of Technology
Petersgasse 16
Graz 8010
Austria
;
    'Bedoya-Martinez, Natalia'
;
Institute of Solid State Physics
Graz University of Technology
Petersgasse 16
Graz 8010
Austria
;
    'Salzmann, Ingo'
;
Department of Physics, Department of Chemistry & Biochemistry
Concordia University
7141 Sherbrooke Street W
SP 265-20
Montreal
Quebec H4B 1R6
Canada
;
    'Resel, Roland'
;
Institute of Solid State Physics
Graz University of Technology
Petersgasse 16
Graz 8010
Austria
;
_chemical_name_systematic     '6,13-pentacenequinone'
_chemical_name_common     'pentacenequinone'
_chemical_formula_moiety     'C22 H12 O2'
_chemical_formula_sum     'C22 H12 O2'
_chemical_formula_weight     308.32
_symmetry_cell_setting     triclinic
_symmetry_space_group_name_H-M     'P 1'
_space_group_name_Hall     'P 1'
loop_
    _symmetry_equiv_pos_site_id
    _symmetry_equiv_pos_as_xyz
    1 x,y,z
_cell_length_a     5.067
_cell_length_b     8.064
_cell_length_c     8.884
_cell_angle_alpha     91.64
_cell_angle_beta     93.3
_cell_angle_gamma     94.01
_cell_volume     361.319
_cell_formula_units_Z     1
_exptl_crystal_colour     ?
_diffrn_ambient_temperature     300
_diffrn_radiation_wavelength     1.1796
loop_
    _atom_site_type_symbol
    _atom_site_label
    _atom_site_fract_x
    _atom_site_fract_y
    _atom_site_fract_z
    C C0 1.12031 0.04031 -0.22136
    C C1 1.24568 -0.10181 -0.26824
    C C2 1.17551 -0.25843 -0.20220
    C C3 0.98812 -0.26410 -0.09031
    C C4 1.29726 -0.40225 -0.25038
    C C5 1.48021 -0.39186 -0.35938
    C C6 1.54823 -0.23824 -0.42524
    C C7 1.43490 -0.09590 -0.37996
    C C8 0.04764 0.14505 0.38299
    C C9 0.23690 0.15101 0.27128
    C C10 0.30672 0.30759 0.20509
    C C11 0.18452 0.45133 0.25307
    C C12 0.49415 0.31333 0.09323
    C C13 0.61226 0.17213 0.04748
    C C14 0.54852 0.01736 0.11640
    C C15 0.36249 0.00895 0.22451
    C C16 0.93407 0.03193 -0.11335
    C C17 0.80211 0.18396 -0.07301
    C C18 0.68031 -0.13470 0.07595
    C C19 0.87019 -0.12286 -0.04452
    C C20 0.00155 0.44090 0.36206
    C C21 -0.06605 0.28732 0.42811
    H H22 1.16801 0.15982 -0.27169
    H H23 1.48771 0.02293 -0.43014
    H H24 1.24030 -0.52067 -0.20076
    H H25 1.57405 -0.50288 -0.39471
    H H26 1.68995 -0.23267 -0.51322
    H H27 0.24119 0.56974 0.20334
    H H28 0.54876 0.43180 0.04293
    H H29 0.31504 -0.11054 0.27493
    H H30 0.93330 -0.38258 -0.04010
    H H31 -0.00486 0.02626 0.43331
    H H32 -0.09258 0.55186 0.39726
    H H33 -0.20772 0.28171 0.51612
    O O34 0.84557 0.31551 -0.14001
    O O35 0.63669 -0.26631 0.14284
